# Supplementary material for: Retrospective Clinical and Radiographic Outcomes of a Cageless Tibial Tuberosity Advancement Technique in Small-Breed Dogs
Source: Animals (Basel). 2026 Apr 16;16(8):1212. doi: 10.3390/ani16081212 (PMC13113057; doi:10.3390/ani16081212)
Supplement: Supplementary file 1 [file animals-16-01212-s001.zip]

Archive with 1 entries (1 files):
- animals-4217902-supplementary.pdf
